# Supplementary material for: Increased burden of familial-associated early-onset cancer risk among minority Americans compared to non-Latino Whites
Source: eLife. 2021 Jun 22;10:e64793. doi: 10.7554/eLife.64793 (PMC8219377; doi:10.7554/eLife.64793)
Supplement: Source code 1. [file elife-64793-code1.zip]

Archive with 1 entries (1 files):
- Statisticsandcodingsupplement_Familial_risk_CCR_eLife.pdf
